# Supplementary material for: Desferrioxamine Supports Metabolic Function in Primary Human Macrophages Infected With Mycobacterium tuberculosis
Source: Front Immunol. 2020 May 13;11:836. doi: 10.3389/fimmu.2020.00836 (PMC7237728; doi:10.3389/fimmu.2020.00836)
Supplement: Supplementary file 11 [file Data_Sheet_2.xlsx]

## Sheet: Figure 1
Figure 1A
	- DFX					+ DFX
Uninfected	0.7278	0.7808	1.3608	0.8137	1.5891	3.4526	2.1314	3.3252	5.1208	5.0464
iH37Rv	3.7173	2.1394	3.7582	7.7463	2.7735	23.4243	10.7714	13.2777	30.3998	16.2088
Figure 1B
	- DFX					+ DFX
Uninfected	0.912	0.9062	1.1226	1.4539	0.7414	2.3129	1.983	3.0735	5.5775	4.383
H37Ra	2.753	2.6366	2.2143	1.9547	0.6085	8.0328	5.432	7.9486	13.6184	5.2619
Figure 1C
	- DFX					+ DFX
Uninfected	1.629	0.366	0.9795	2.0264	0.8451	2.3539	1.1937	1.6123	4.3902	2.1281
iH37Rv	1.0921	0.6406	1.095	1.5411	0.7055	2.9175	2.0401	2.5094	3.118	2.577
Figure 1D
	- DFX					+ DFX
Uninfected	1.16	1.3648	0.4236	1.1489	1.2979	1.8869	2.0904	1.2009	2.2618	2.086
H37Ra	0.9424	1.228	0.5036	0.7769	1.1906	2.0098	1.8899	1.2088	2.0485	2.0151
Figure 1E
	- DFX			+ DFX
Uninfected	1.2254	1.0374	1.1164	1.0618	1.0502	1.0425
iH37Rv	0.92	1.14	0.95	1.193	1.3734	1.2215
Figure 1F
	- DFX					+ DFX
Uninfected	0.8313	1.0052	0.8056	1.2116	1.2261	0.9703	1.1021	0.8715	1.4186	1.1927
H37Ra	1.0054	1.0143	0.9721	1.2313	1.1082	1.0956	1.2583	1.025	1.5578	1.2884
Figure 1G
	-DFX					+DFX
Uninfected	1.1058	0.7249	1.2084	0.8781	1.1756	0.9852	0.4869	0.9685	0.4256	0.9441
iH37Rv	0.9181	0.8648	1.4279	2.4094	1.2947	0.8203	0.832	1.2431	1.5923	1.3861
Figure 1H
	- DFX					+ DFX
Uninfected	0.9626	1.2254	0.7514	1.2167	0.9273	1.0735	0.9082	0.7224	1.1517	0.5823
H37Ra	0.8442	1.1232	1.0732	1.3671	1.1576	0.9288	1.1061	0.7093	1.0395	0.8053

## Sheet: Figure 2
Figure 2A
	- DFX							+ DFX
Uninfected	84.27	197.609	92.5974	129.562	204.838	98.8224	112.305	60.88	170.417	113.482	70.7228	60.7052	60.9158	123.029
iH37Rv	126.76	106.264	79.2136	116.9	118.837	98.0917	65.8784	70.08	86.2622	61.1405	42.9639	60.4432	77.3097	142.497
Figure 2B
	- DFX							+ DFX
Uninfected	6.6	22.6442	13.63	20.7123	28.3564	12.5995	13.5914	30.64	30.3242	21.4339	16.7239	37.0427	32.5123	20.015
iH37Rv	12.83	9.83181	11.475	17.8641	13.8695	13.4619	15.2702	29.35	20.9462	12.4048	17.0254	32.3603	38.1949	32.0673
Figure 2C
	- DFX							+ DFX
Uninfected	0.0783197	0.114591	0.147196	0.159864	0.138433	0.127496	0.121022	0.503285	0.177941	0.188875	0.236472	0.610207	0.533726	0.162685
iH37Rv	0.101215	0.0925221	0.144862	0.152816	0.116711	0.137238	0.231794	0.418807	0.24282	0.20289	0.396273	0.535383	0.494051	0.225038
Figure 2D
ECAR		OCR
X	Error Bar	Mean	Error Bar	N
16.88	2.782	131.4	18.86	7
26.96	2.849	94.31	16.11	7
Figure 2E
ECAR		OCR
X	Error Bar	Mean	Error Bar	N
13.51	0.9798	101.7	8.417	7
26.05	3.546	77.24	12.06	7

## Sheet: Figure 3
Figure 3A
Uninfected	Mtb
135.35	128.705
112.992	84.2371
113.134	108.804
77.393	74.3579
69.9587	65.9359
84.828	82.78
Figure 3B
	- DFX						+ DFX
Uninfected	135.35	112.992	113.134	77.393	69.9587	84.828	148.752	179.817	203.675	159.241	141.503	176.979
Mtb	128.705	84.2371	108.804	74.3579	65.9359	82.78	155.412	243.03	173.666	158.492	146.655	170.33
Figure 3C
ECAR		OCR
X	Error Bar	Mean	Error Bar	N
98.94	10.37	62.24	1.899	6
168.3	9.384	43.2	7.775	6
Figure 3D
ECAR		OCR
X	Error Bar	Mean	Error Bar	N
90.8	9.586	57.15	5	6
174.6	14.27	47.48	8.706	6
Figure 3E
	- DFX						+ DFX
Uninfected	61.204	67.17	67.727	60.827	61.365	55.175	42.325	57.558	58.74	49.963	43.735	6.88272
Mtb	58.703	63.135	68.989	53.917	63.759	34.4	58.051	56.661	52.96	50.512	61.969	4.716
Figure 3F
	- DFX						+ DFX
Uninfected	216.671	105.163	170.872	153.789	152.426	65.9315	195.617	147.895	145.372	127.406	126.57	106.63
Mtb	174.216	77.364	114.836	149.192	121.742	130.864	143.51	82.573	101.2	106.73	113.03	105.686
Figure 3G
	- DFX					+ DFX
Uninfected	23.85	20.3	29.69	25.47	22.91	38.81	26.25	34.86	19.19	33.3
Mtb	39.61	24.6	26.28	41.29	22.7	28.17	33.26	38.63	26.76	13.47
Figure 3H
	- DFX					+ DFX
Uninfected	14.98	12.54	2.58	14	15.72	18.87	16.19	6.47	30.85	22.96
Mtb	1.69	12.26	4.73	4.79	13.54	8.56	10.08	8.41	22.73	24.56

## Sheet: Figure 4
Figure 4A
	- DFX					+ DFX
Uninfected	0.4285	2.8122	0.756	3.0439	0.3606	1.4076	3.4716	0.7706	4.6448	0.6798
iH37Rv	636.354	536.076	181.891	2331.21	431.657	3053.69	2803.34	2027.33	6318.56	1268.21
	- DFX					+ DFX
Uninfected	0.3017	0.6134	1.0917	5.2263	0.9473	0.5279	0.5192	0.8717	8.6478	1.1375
H37Ra	51.5337	48.9276	58.5801	28.5924	57.1355	468.683	137.159	463.714	171.661	369.005
Figure 4B
	- DFX					+ DFX
Uninfected	0.8499	1.2137	1.6427	0.7931	0.744	1.0793	0.8576	0.8916	0.9359	1.0513
iH37Rv	71.4557	18.0306	26.4725	207.481	43.0865	315.301	126.445	206.556	341.044	223.359
	- DFX				+ DFX
Uninfected	0.2423	0.515	1.6309	1.9263	0.2803	0.4223	1.2144	2.6419
H37Ra	34.4155	17.1797	24.0362	9.4073	51.8309	28.7426	101.915	32.4173
Figure 4C
	- DFX					+ DFX
Uninfected	0.6574	0.8474	1.5765	1.0342	1.1011	0.7802	1.1126	1.4937	0.6184	0.7263
iH37Rv	1.8976	0.8279	1.1574	1.3489	0.9488	1.2321	1.5246	1.638	1.6418	1.0848
	- DFX					+ DFX
Uninfected	1.5649	1.6837	0.3045	1.9827	0.6285	0.9279	1.1507	0.5128	1.4026	0.5742
H37Ra	1.8888	2.4585	0.7962	1.9619	0.4498	1.3343	2.1239	0.5109	2.7355	0.3712
Figure 4D
	- DFX																	+ DFX
Uninfected	8.94581	0	0	0	4.81372	0.22003	0	0	0	20.7939	0	32.2242	0	0	0	0	0	7.41679	0	0	0	3.5609	0	0	0	9.56355	0	5.62955	0	0	15.6525	0	0	0
iH37Rv	78.9748	21.4837	60.7795	91.2069	11.0778	75.8071	4.06578	4.38537	42.1908	115.957	0	8.81269	209.57	27.6362	112.809	194.912	107.857	152.52	14.7561	102.063	205.577	31.4014	149.028	26.9698	6.9421	37.6986	220.695	25.7552	89.4181	535.704	154.703	133.211	452.115	206.104
	- DFX						+ DFX
Uninfected	0	0	0	0	0	0	0	0	0	0	0	0
H37Ra	113.975	22.6184	15.7896	0	14.1803	8.43527	408.074	73.0025	80.8643	154.801	178.17	62.584
Figure 4E
	- DFX																	+ DFX
Uninfected	0	0	0	0	0	0	121.744	82.1619	30.3055	31.5346	0	139.482	56.3512	180.375	216.15	166.064	497.588	0	0	0	0	47.0025	200.522	103.65	82.1619	42.5962	40.1381	61.0686	0	292.472	538.134	37.2707	206.61	230.461
iH37Rv	0	0	0	0	47.0025	200.522	103.65	82.1619	42.5962	40.1381	61.0686	0	292.472	538.134	37.2707	206.61	230.461	676.179	21.8354	1934.53	632.137	1136.74	5409.97	4288.09	3590.31	9475.75	9475.75	5208.53	7448.38	17877.5	1597.1	8098.78	15528.2	15585.5
	- DFX					+ DFX
Uninfected	0	0	0	0	0	0	0	0	0	0
H37Ra	1489.46	408.473	0	828.229	428.784	2660.72	936.554	419.757	1385.65	2396.67
Figure 4F
	- DFX					+ DFX
Uninfected	0	0	0	0	10.1472	36.6438	0	0	0	0
iH37Rv	345.771	26.1131	56.0067	265.602	149.424	286.663	111.038	63.1404	368.87	196.982
	- DFX					+ DFX
Uninfected	193.688	154.437	0	29.1165	4.28882	197.945	141.905	0	20.6041	0
H37Ra	578.635	592.822	52.5254	82.7915	45.6682	723.108	602.99	18.2396	66.7126	14.9292

## Sheet: Figure 5
Figure 5A
	- DFX				+ DFX
Uninfected hAMs	0.3444	0.7904	0.8409	0.9	0.502		0.709
H37Rv hAMs		1.7891	1.9529	1.4114	4.4985	5.1562	2.1877
Figure 5B
	- DFX				+ DFX
Uninfected hAMs	1.5837	1.5273	0.5759	0.7179	2.8043		1.3191
H37Rv hAMs	2.5111	1.007	1.7179	8.1544	8.6657	1.6202	2.0229	9.0721
Figure 5C
	- DFX				+ DFX
Uninfected hAMs	1.3019	1.2635	0.7034	0.8643	2.3512		1.324
H37Rv hAMs	1.6229	0.8858	0.641	0.6731	2.695	2.0351	1.1832	1.7212
Figure 5D
	- DFX				+ DFX
Uninfected hAMs	0.9807	1.0023	0.9739	1.0446	1.1989		1.2125
H37Rv hAMs	1.1068	0.945	1.185	0.8807	1.1693	1.1665	1.3655	1.219

## Sheet: Figure 6
Figure 6A																												Raw ELISA Data For Figures 6A, 6B and 6C
	- DFX												+ DFX															IL10		No DFX															DFX
21% O2	1	1	1	1	1	1	1	1	1	1	1	1	0.618	0.821	1.274	1.064	0.551	0.564	1.048	2.185	1.048	0.968	0.83	1						n=	1	2	3	4	5	6	7	8	9	10	11	12			1	2	3	4	5
0.5% O2	4.116	2.331	5.138	2.345	1.372	1.633	1.35	3.643	1.356	1.773	1.003	1.17	1.917	1.082	2.688	1.761	0.539	0.539	1.153	3.782	1.122	1.268	0.952	0.586					Nor	Un.	1.1195	0	10.7465	2.087	1.237	0	3.96377	107.745	14.6271	3.81939	11.4165	0			1.505	0.228	12.315	4.197	0.81
																													Nor	iH37Rv	4.018	19.009	47.5265	41.4885	12.92	27.016	442.522	53.4629	393.865	251.107	304.251	80.6121			2.4845	15.6135	60.54	44.1485	7.1135
Figure 6B																													Hyp	Un.	0	2.582	24.427	2.916	1.0925	0	11.3767	43.4196	18.0146	4.14201	7.94586	0			0.0615	1.6635	25.8635	6.631	1.959
	- DFX										+ DFX																		Hyp	iH37Rv	16.539	44.314	244.189	97.2705	17.7285	44.121	597.476	194.787	534.043	445.162	305.118	94.2777			7.7025	20.57	127.757	73.0626	6.9595
21% O2	1	1	1	1	1	1	1	1	1	1	0.818625	2.95676	0.796749	1.43573	1.2262	2.83814	1.07801	3.64416	1.60034	1.30535
0.5% O2	12.9244	5.02515	0.897684	0.78276	2.30476	5.33842	1.14333	3.59192	1.79104	2.78512	7.90954	5.31551	0.645213	1.08775	2.31923	3.61886	1.18342	2.78367	1.65632	2.12509								TNFa			No DFX											DFX
																														n=	1	2	3	4	5	6	7	8	9	10		1	2	3	4	5	6	7	8
Figure 6C																													Nor	Un.	0	0	0	0	124.277	165.55	175.261	143.262	0	0		0	0	0	0	104.855	235.957	231.101	241.954
	- DFX													+ DFX															Nor	iH37Rv	369.885	2668.55	1339.48	1020.85	2683.19	245.668	15499.6	6010.95	18546	2679.51		302.797	7890.24	1067.23	1465.67	3290.14	697.241	16708.7	21904.8
21% O2	1	1	1	1	1	1	1	1	1	1	1	1	1	1.488	5.76	1.835	1.576	2.436	2.064	1.83	0.972	1.41	0.84	1.2	1.183	1.038			Hyp	Un.	0	0	0	0	184.972	308.791	233.529	1027.01	0	36.1382		0	0	0	0	245.668	277.229	296.652	1116.72
0.5% O2	4.003	5.65	2.362	5.277	3.971	1.954	1.797	0.869	1.594	0.984	0.892	2.308	0.996	4.726	7.543	2.614	4.498	4.102	2.046	1.616	0.884	1.629	0.994	0.762	1.504	0.327			Hyp	iH37Rv	4780.53	13409.8	1202.43	799.08	6184.1	1311.48	17721.1	21590.8	33216.7	7462.75		2925.62	14184.7	864.25	1110.43	6222.94	889.038	18342.6	16732.5
																												IL1B
Figure 6E																														No DFX															DFX
cRPMI	DFX	DFX+2DG																												n=	1	2	3	4	5	6	7	8	9	10	11	12	13		1	2	3	4	5
78.9748	152.52	199.155																											Nor	Un.	2.408	1.4095	0	0	0	0	0	0	0	0	0	0	0		0.725	1.1985	0.712	0	0
21.4837	14.7561	41.5139																											Nor	iH37Rv	7.7395	9.8185	9.0885	75.956	47.5295	54.437	750.986	614.852	414.65	262.07	31.9285	60.698	37.198		11.513	56.555	16.68	119.719	115.802
60.7795	102.063	47.0183																											Hyp	Un.	0	0	0.6515	0	0	0	0	0	0	0	0	0	0		5.285	0	0.5585	0	0
91.2069	205.577	129.738																											Hyp	iH37Rv	30.983	55.4775	21.465	400.852	188.74	106.37	1349.83	534.015	660.834	257.848	28.49	140.084	37.061		36.576	74.0625	23.7555	341.632	194.972
11.0778	31.4014	18.734
75.8071	149.028	179.652
4.06578	26.9698	31.9768
4.38537	6.9421	22.6021
Figure 6F
	- DFX					+ DFX
Uninfected	0	0	0	0	0	0	0	0	0	0
H37Ra+DMSO	31.7178	0	0	99.8629	8.21153	72.5205	113.631	6.31117	105.634	54.7548
H37Ra+PX-478	0	0	0	33.5855	0	150.054	105.024	7.5213	60.2082	47.9081
Figure 6G
	- DFX					+ DFX
Uninfected	0	0	0	0	0	0	0	0	0	0
H37Ra+DMSO	31.7178	0	0	99.8629	8.21153	72.5205	113.631	6.31117	105.634	54.7548
H37Ra+-KG	0.3665	0	0	4.54253	0	11.8927	0	0	24.2768	0
Figure 6H
	- DFX			+ DFX
Uninfected	0.01	0.009	0.00398521	0.037632	0.02	0.0076781
iH37Rv	0.0109389	0.017	0.021146	0.00690626	0.007	0.0395533
Uninfected	0.03	0.013	0.0155968	0.0264456	0.014	0.0273513
iH37Rv	0.035	0.016	0.0190814	0.0784892	0.045	0.0738562
[truncated: 8 more columns]

## Sheet: SuppFig1
Supplementary Figure 1A
		- DFX						+ DFX
Uninfected	-24h	4.455	1.7145	0	0	0	3.2435	2.997	1.606	0	0	0	2.391
Uninfected	0h	4.797	0.7765	0	0	0	0	2.21	0	0	0	0	0.894
Uninfected	+3h	2	2.217	0	0	0	0	1.007	0.921	0	0	0	0.61
Mtb	-24h	7.012	3.803	0	0	8.024	18.256	29.771	16.512	9.237	55.75	155.705	59.13
Mtb	0h	5.743	7.471	0	6.822	26.404	29.618	14.331	6.979	20.692	77.885	148.926	134.17
Mtb	+3h	4.935	6.639	3.776	13.303	18.213	44.928	31.222	15	22.01	80.842	195.669	121.197
Supplementary Figure 1B
		- DFX						+ DFX
Uninfected	-24h	112.16	74.945	26.67	43.16	64.6	0	111.76	55.39	84.23	45.94	23.035	0
Uninfected	0h	148.98	39.395	23.005	29.865	14.4	0	76.78	16.19	19.215	67.645	48.395	0
Uninfected	+3h	75.365	84.99	30.72	37.265	11.335	0	46.475	41.03	107.71	7.19	63.54	0
Mtb	-24h	223.015	116.795	561.5	276.425	632.95	338.8	883	506.44	797.02	2109.24	6049.73	1649.27
Mtb	0h	183.645	253.24	374.73	260.89	754.295	309.085	412.915	232.305	489.735	585.36	4860.27	1819.48
Mtb	+3h	157.675	219.32	138.98	241.855	1119.64	766.855	809.78	453.08	326.015	528.745	5238.32	1623.14
Supplementary Figure 1C
Mtb	- 24 Hrs	0 Hrs
51	50	47
62	65	63
64	60.4	65.4
Supplementary Figure 1D
Uninfected	0M DFX	0.1mM DFX	10M DFX	100M DFX
98.5	67.8	76.4	78.8	76.2
94.4	60.7	73.1	69.9	84.5
90.3	85	85.5	89.3	91.8
95.2	79.7	71	74.4	80.7

## Sheet: SuppFig2
Supplementary Figure 2A	-DFX										+DFX
Control	0.7278	0.7808	1.3608	0.8137	1.5891	0.912	0.9062	1.1226	1.4539	0.7414	3.4526	2.1314	3.3252	5.1208	5.0464	2.3129	1.983	3.0735	5.5775	4.383
LPS	8.3692	10.586	15.7378	20.382	4.0085	6.4907	8.4825	12.6744	9.8494	22.7903	26.6309	19.9107	25.7846	26.6415	14.2625	16.5195	19.4896	26.8143	27.165	33.6826
Supplementary Figure 2B	-DFX										+DFX
Control	1.629	0.366	0.9795	2.0264	0.8451	1.16	1.3648	0.4236	1.1489	1.2979	2.3539	1.1937	1.6123	4.3902	2.1281	1.8869	2.0904	1.2009	2.2618	2.086
LPS	0.5541	0.2807	0.6001	0.9591	0.4405	0.3831	0.3445	0.2853	0.5351	0.3941	2.0448	1.7738	2.5018	2.7402	2.0514	1.6139	1.514	1.2727	2.139	1.5629
Supplementary Figure 2C	-DFX										+DFX
Control	1.2254	0.5872	1.0374	1.1999	1.1164	0.8313	1.0052	0.8056	1.2116	1.2261	1.0618	0.7691	1.0502	1.6166	1.0425	0.9703	1.1021	0.8715	1.4186	1.1927
LPS	0.65	0.5851	1.0354	1.1095	0.9171	0.7493	0.8222	0.6906	0.9088	0.6246	1.2225	1.0459	1.3104	1.5415	1.3159	1.0554	1.1866	1.1313	1.5587	1.5083
Supplementary Figure 2D	-DFX										+DFX
Control	1.1058	0.7249	1.2084	0.8781	1.1756	0.9626	1.2254	0.7514	1.2167	0.9273	0.9852	0.4869	0.9685	0.4256	0.9441	1.0735	0.9082	0.7224	1.1517	0.5823
LPS	0.9204	0.5789	1.2074	0.5577	0.986	0.6566	0.9015	0.6318	0.6775	0.7387	0.6544	0.5392	0.786	0.5243	0.8458	0.6912	0.7254	0.4861	0.5763	0.4618
Supplementary Figure 2E	- DFX							+ DFX
Unstimulated	6.6	22.6442	13.63	20.7123	28.3564	12.5995	13.5914	30.64	30.3242	21.4339	16.7239	37.0427	32.5123	20.015
LPS	13.76	48.0803	14.2	22.4307	13.4783	14.4066	20.3135	31.92	58.3895	36.6682	52.4595	33.2834	34.654	36.5947
Supplementary Figure 2F	- DFX							+ DFX
Unstimulated	84.27	197.609	92.5974	129.562	204.838	98.8224	112.305	60.88	170.417	113.482	70.7228	60.7052	60.9158	123.029
LPS	97.73	212.602	64.4893	115.812	114.12	109.621	185.854	34.52	143.301	33.7473	46.7595	27.0607	45.0902	118.442
Supplementary Figure 2G	- DFX							+ DFX
Unstimulated	0.0783197	0.114591	0.147196	0.159864	0.138433	0.127496	0.121022	0.503285	0.177941	0.188875	0.236472	0.610207	0.533726	0.162685
LPS	0.140796	0.226152	0.220191	0.193683	0.118107	0.131422	0.109298	0.924681	0.407461	1.08655	1.1219	1.22995	0.768548	0.308967
Supplementary Figure 2H
ECAR		OCR
20.95	4.717	128.6	19.6	7
40.57	3.943	64.13	17.63	7
Supplementary Figure 2I	- DFX						+ DFX
Unstimulated	135.35	112.992	113.134	77.393	69.9587	84.828	148.752	179.817	203.675	159.241	141.503	176.979
LPS	107.31	161.399	135.373	102.541	116.966	88.1158	114.6	141.635	131.933	135.645	136.717	134.574

## Sheet: SuppFig3
Supplementary Figure 3A
	- DFX					+ DFX
Uninfected	0.9369	0.8246	0.8479	1.1524	1.3246	0.7445	0.649	0.7216	1.2279	0.9501
iH37Rv	0.8293	1.1447	0.7592	1.5804	1.6517	0.8223	0.9303	0.8014	1.2716	1.1073
Uninfected	0.7117	0.8113	1.0256	1.1024	1.5317	0.841	0.6637	0.8411	0.8173	0.994
H37Ra	0.8769	0.8982	1.048	1.2054	1.5094	0.821	0.7164	0.7578	0.9058	1.1776
Supplementary Figure 3B
	- DFX					+ DFX
Uninfected	0.8614	0.8853	1.1382	1.18	0.9763	0.9774	0.6785	0.9825	0.8333	0.853
iH37Rv	1.8129	1.6341	1.8621	2.4325	1.067	0.935	0.926	0.7623	1.4501	0.9439
Uninfected	0.7462	1.3335	0.629	1.6424	0.9728	0.9389	1.4491	0.5786	1.4118	0.5715
H37Ra	0.8698	1.6058	0.8258	1.2485	1.0717	0.6142	1.2614	0.8003	1.3558	1.0441
Supplementary Figure 3C
	- DFX					+ DFX
Uninfected	1.3255	0.7069	1.0177	1.183	0.8864	1.0246	0.5669	0.7345	0.8196	0.6543
iH37Rv	1.1582	0.9217	0.8516	1.0268	0.9618	0.6206	0.4378	0.3883	0.7711	0.5522
Uninfected	0.8936	0.8769	0.8041	1.3253	1.1975	0.8495	0.7547	0.739	0.9952	0.9872
H37Ra	0.7762	0.6726	0.6999	1.1476	1.0079	0.5984	0.6309	0.6582	1.1592	0.9748
Supplementary Figure 3D
	- DFX					+ DFX
Uninfected	0.7944	0.8065	1.4581	1.5214	0.7036	0.7459	0.3048	1.2851	0.7462	0.592
iH37Rv	0.5864	0.54	0.3291	1.1039	0.7967	0.3501	0.3054	0.4462	0.6578	0.3855
Uninfected	0.719	1.403	0.631	1.6202	0.9696	0.8314	1.268	0.527	1.2035	0.6401
H37Ra	0.7771	1.3923	0.6426	1.1076	1.0518	0.496	1.1371	0.6963	1.282	0.8933
Supplementary Figure 3E
	- DFX					+ DFX
Uninfected	1.102	0.4192	1.1638	0.967	1.9236	1.2131	0.549	1.2339	0.6622	1.2608
iH37Rv	1.6326	0.9396	1.8996	1.6885	1.0846	2.6431	1.1984	3.1036	1.5333	2.9122
Uninfected	1.5829	1.3507	0.602	0.9343	0.8316	1.5109	1.2978	0.9221	1.1257	0.6026
H37Ra	1.564	1.4495	0.8064	1.8608	1.2105	1.5945	1.7678	1.1223	1.6557	1.1359
Supplementary Figure 3F
	- DFX					+ DFX
Uninfected	3.212	0.556	0.737	0.1758	4.3219	0.415	0.1624	0.2773	0	0.1593
iH37Rv	21157.3	3497.05	28886.4	5039.52	11841.9	21232	6740.03	24491.3	8499.98	15086.7
Uninfected	1.2995	1.9647	0.3037	1.2073	1.0683	0.2296	0.7086	0.1417	1.7996	0.223
H37Ra	21291.2	10293.6	8906.33	1411.59	12747.8	25128.5	7140.92	5712.76	1819.14	10271.6

## Sheet: SuppFig4
Supplementary Figure 4A	-DFX										+DFX
Unstimulated	0.9369	0.8246	0.8479	1.1524	1.3246	0.7117	0.8113	1.0256	1.1024	1.5317	0.7445	0.649	0.7216	1.2279	0.9501	0.841	0.6637	0.8411	0.8173	0.994
LPS	0.4274	0.5209	0.3875	1.0149	0.6516	0.3529	0.3548	0.371	0.3301	0.551	0.59	0.504	0.5605	0.8552	0.9294	0.4655	0.4626	0.2905	0.4656	0.507
Supplementary Figure 4B	-DFX										+DFX
Unstimulated	0.8614	0.8853	1.1382	1.18	0.9763	0.7462	1.3335	0.629	1.6424	0.9728	0.9774	0.6785	0.9825	0.8333	0.853	0.9389	1.4491	0.5786	1.4118	0.5715
LPS	1.8555	3.0664	1.5627	2.4214	1.5225	0.1869	0.2969	0.3449	0.3025	0.4085	0.8697	1.8959	0.7749	1.157	0.6854	0.1474	0.284	0.3565	0.7796	0.5517
Supplementary Figure 4C	-DFX										+DFX
Unstimulated	1.3255	0.7069	1.0177	1.183	0.8864	0.8936	0.8769	0.8041	1.3253	1.1975	1.0246	0.5669	0.7345	0.8196	0.6543	0.8495	0.7547	0.739	0.9952	0.9872
LPS	1.1259	0.7265	1.1468	0.8995	0.7481	0.8092	0.8151	0.6004	0.5718	0.7896	0.4836	0.2071	0.3761	0.3254	0.7856	0.3646	0.5117	0.3496	0.4925	0.4861
Supplementary Figure 4D	-DFX										+DFX
Unstimulated	0.7944	0.8065	1.4581	1.5214	0.7036	0.719	1.403	0.631	1.6202	0.9696	0.7459	0.3048	1.2851	0.7462	0.592	0.8314	1.268	0.527	1.2035	0.6401
LPS	0.2086	0.3106	0.1619	0	0.2281	0.1764	0.2546	0.2716	0.2786	0.4529	0.2848	0.1602	0.2983	0.3959	0.2994	0.1144	0.2602	0.3244	0.7438	0.6156
Supplementary Figure 4E	-DFX										+DFX
Unstimulated	1.102	0.4192	1.1638	0.967	1.9236	1.5829	1.3507	0.602	0.9343	0.8316	1.2131	0.549	1.2339	0.6622	1.2608	1.5109	1.2978	0.9221	1.1257	0.6026
LPS	0.8622	0.708	0.971	0.7722	1.0261	0.7466	0.9354	0.9242	0.8298	1.5225	1.2258	0.7746	1.2567	0.8654	1.3218	0.8662	0.773	1.3188	2.0905	1.1714
Supplementary Figure 4F	-DFX										+DFX
Unstimulated	3.212	0.556	0.737	0.1758	4.3219	0.719	1.403	0.631	1.6202	0.9696	0.415	0.1624	0.2773	0	0.1593	0.8314	1.268	0.527	1.2035	0.6401
LPS	40565.5	31111.9	43903.4	34900.4	15094.3	0.1764	0.2546	0.2716	0.2786	0.4529	24632.9	20713.1	23633.7	22288.5	12826.2	0.1144	0.2602	0.3244	0.7438	0.6156

[truncated: 5 more sheets: SuppFig5, SuppFig6, SuppFig7, SuppFig8, SuppFig9]
